# Supplementary material for: Benign Movement Disorders Mimicking Seizures in Children: A Retrospective Cohort Study
Source: Children (Basel). 2026 May 6;13(5):650. doi: 10.3390/children13050650 (PMC13204290; doi:10.3390/children13050650)
Supplement: Supplementary file 1 [file children-13-00650-s001.zip]

Archive with 19 entries (19 files):
- children-4277238-supplementary.pdf
- S1-Downward gaze deviation.mp4
- S2-Head shaking episodes 1.mp4
- S2-Head shaking episodes 2.mp4
- S3-Benign torticollis.mp4
- S4-Benign myoclonus of early infancy 1.mp4
- S4-Benign myoclonus of early infancy 2.mp4
- S4-Benign myoclonus of early infancy1.mp4
- S5-Sandifer syndrome.mp4
- S6-Shuddering attacks (2).mp4
- S7-Shuddering attacks (1).mp4
- S7-Shuddering attacks (3).mp4
- S7-stereotypic m (1).mp4
- S7-stereotypic m (2).mp4
- S8-Transient dystonia of infancy (1).mp4
- S8-Transient dystonia of infancy (2).mp4
- S8-Transient dystonia of infancy (3).mp4
- S8-Transient dystonia of infancy (4).mp4
- S9-Upward tonic gaze.mp4
